# Supplementary material for: Fibre-Optic Surface Plasmon Resonance Biosensor for Monoclonal Antibody Titer Quantification
Source: Biosensors (Basel). 2021 Oct 10;11(10):383. doi: 10.3390/bios11100383 (PMC8534111; doi:10.3390/bios11100383)
Supplement: Supplementary file 1 [file biosensors-11-00383-s001.zip]

Archive with 1 entries (1 files):
- biosensors-1393415-supplementary.pdf
